# Supplementary material for: The cell morphogenesis ANGUSTIFOLIA (AN) gene, a plant homolog of CtBP/BARS, is involved in abiotic and biotic stress response in higher plants
Source: BMC Plant Biol. 2013 May 14;13:79. doi: 10.1186/1471-2229-13-79 (PMC3663690; doi:10.1186/1471-2229-13-79)
Supplement: Additional file 5: Table S1 — The depth search protein interaction network generated using the ANGUSTIFOLIA protein (AT1G01510) as query. The total number of interactions detected by ANAP from experimental data and inference-based approaches supporting the interactions are depicted. The databases supporting the interactions are shown. [file 1471-2229-13-79-S5.xlsx]

## Sheet: Table 2_Evidence_ANAP
Name molecule A	Name molecule B	Interaction Detection Method	Species molecule A	Species molecule B	PubMed Identifier	Source Database
AT1G01500	AT1G13870	predictive text mining	Arabidopsis thaliana	Arabidopsis thaliana	pubmed:12615938	STRING
AT1G01500	AT4G12790	predictive text mining	Arabidopsis thaliana	Arabidopsis thaliana	pubmed:12615938	STRING
AT1G01500	AT4G30270	predictive text mining	Arabidopsis thaliana	Arabidopsis thaliana	pubmed:11889033	STRING
AT1G01500	AT5G63890	predictive text mining	Arabidopsis thaliana	Arabidopsis thaliana	pubmed:15659438	STRING
AT1G01500	AT5G65930	predictive text mining	Arabidopsis thaliana	Arabidopsis thaliana	pubmed:11889034|pubmed:12079678	STRING
AT1G01510	AT1G01510	two hybrid	Arabidopsis thaliana	Arabidopsis thaliana	pubmed:11889033	APID
AT1G01510	AT1G01510	two hybrid	Arabidopsis thaliana	Arabidopsis thaliana	pubmed:11889033	BioGrid
AT1G01510	AT1G01510	two hybrid	Arabidopsis thaliana	Arabidopsis thaliana	pubmed:11889033	IntAct
AT1G01510	AT1G01510	two hybrid	Arabidopsis thaliana	Arabidopsis thaliana	pubmed:11889033	iRefIndex
AT1G01510	AT1G01510	two hybrid	Arabidopsis thaliana	Arabidopsis thaliana	pubmed:17972097	APID
AT1G01510	AT1G01510	two hybrid	Arabidopsis thaliana	Arabidopsis thaliana	pubmed:17972097	BioGrid
AT1G01510	AT1G01510	two hybrid	Arabidopsis thaliana	Arabidopsis thaliana	pubmed:17972097	IntAct
AT1G01510	AT1G01510	two hybrid	Arabidopsis thaliana	Arabidopsis thaliana	pubmed:17972097	iRefIndex
AT1G01510	AT1G01510	two hybrid array	Arabidopsis thaliana	Arabidopsis thaliana	pubmed:21798944	IntAct
AT1G01510	AT1G13870	predictive text mining	Arabidopsis thaliana	Arabidopsis thaliana	pubmed:12615938	STRING
AT1G01510	AT4G12790	predictive text mining	Arabidopsis thaliana	Arabidopsis thaliana	pubmed:12615938	STRING
AT1G01510	AT4G30270	predictive text mining	Arabidopsis thaliana	Arabidopsis thaliana	pubmed:11889033	STRING
AT1G01510	AT5G15170	two hybrid array	Arabidopsis thaliana	Arabidopsis thaliana	pubmed:21798944	IntAct
AT1G01510	AT5G63890	predictive text mining	Arabidopsis thaliana	Arabidopsis thaliana	pubmed:15659438	STRING
AT1G01510	AT5G65930	predictive text mining	Arabidopsis thaliana	Arabidopsis thaliana	pubmed:11889034|pubmed:12079678	STRING
AT1G01520	AT1G13870	predictive text mining	Arabidopsis thaliana	Arabidopsis thaliana	pubmed:12615938	STRING
AT1G01520	AT4G12790	predictive text mining	Arabidopsis thaliana	Arabidopsis thaliana	pubmed:12615938	STRING
AT1G01520	AT4G30270	predictive text mining	Arabidopsis thaliana	Arabidopsis thaliana	pubmed:11889033	STRING
AT1G01520	AT5G63890	predictive text mining	Arabidopsis thaliana	Arabidopsis thaliana	pubmed:15659438	STRING
AT1G01520	AT5G65930	predictive text mining	Arabidopsis thaliana	Arabidopsis thaliana	pubmed:11889034|pubmed:12079678	STRING
AT1G07920	AT5G63890	interologs mapping	Arabidopsis thaliana	Arabidopsis thaliana	pubmed:18508856	Interoporc
AT1G07930	AT5G63890	interologs mapping	Arabidopsis thaliana	Arabidopsis thaliana	pubmed:18508856	Interoporc
AT1G07940	AT5G63890	interologs mapping	Arabidopsis thaliana	Arabidopsis thaliana	pubmed:18508856	Interoporc
AT1G09830	AT5G63890	interologs mapping	Arabidopsis thaliana	Arabidopsis thaliana	-	STRING
AT1G13870	AT1G62940	predictive text mining	Arabidopsis thaliana	Arabidopsis thaliana	pubmed:21193572	STRING
AT1G13870	AT4G12790	interologs mapping	Arabidopsis thaliana	Arabidopsis thaliana	-	STRING
AT1G13870	AT4G12790	predictive text mining	Arabidopsis thaliana	Arabidopsis thaliana	pubmed:12615938	STRING
AT1G13870	AT4G35420	predictive text mining	Arabidopsis thaliana	Arabidopsis thaliana	pubmed:19054337	STRING
AT1G13870	AT5G50320	interologs mapping	Arabidopsis thaliana	Arabidopsis thaliana	-	STRING
AT1G13870	AT5G58490	predictive text mining	Arabidopsis thaliana	Arabidopsis thaliana	pubmed:19054337	STRING
AT1G14850	AT5G63890	coexpression	Arabidopsis thaliana	Arabidopsis thaliana	-	STRING
AT1G19800	AT5G63890	interologs mapping	Arabidopsis thaliana	Arabidopsis thaliana	-	STRING
AT1G23820	AT5G63890	interologs mapping	Arabidopsis thaliana	Arabidopsis thaliana	pubmed:18508856	Interoporc
AT1G26310	AT5G65930	experimental interaction detection	Arabidopsis thaliana	Arabidopsis thaliana	pubmed:14688294	STRING
AT1G29910	AT4G30270	predictive text mining	Arabidopsis thaliana	Arabidopsis thaliana	pubmed:18971430	STRING
AT1G29980	AT5G63890	coexpression	Arabidopsis thaliana	Arabidopsis thaliana	-	STRING
AT1G30620	AT5G17420	predictive text mining	Arabidopsis thaliana	Arabidopsis thaliana	pubmed:09301086	STRING
AT1G33470	AT3G56680	two hybrid array	Arabidopsis thaliana	Arabidopsis thaliana	pubmed:21798944	IntAct
AT1G43710	AT5G63890	inferred by curator	Arabidopsis thaliana	Arabidopsis thaliana	-	STRING
AT1G50200	AT5G63890	interologs mapping	Arabidopsis thaliana	Arabidopsis thaliana	pubmed:18508856	Interoporc
AT1G56050	AT5G63890	interologs mapping	Arabidopsis thaliana	Arabidopsis thaliana	pubmed:18508856	Interoporc
AT1G58080	AT5G63890	interologs mapping	Arabidopsis thaliana	Arabidopsis thaliana	-	STRING
AT1G58080	AT5G63890	phylogenetic profile	Arabidopsis thaliana	Arabidopsis thaliana	-	STRING
AT1G63660	AT5G63890	interologs mapping	Arabidopsis thaliana	Arabidopsis thaliana	-	STRING
AT1G63970	AT5G63890	interologs mapping	Arabidopsis thaliana	Arabidopsis thaliana	-	STRING
AT1G66410	AT5G65930	biochemical	Arabidopsis thaliana	Arabidopsis thaliana	pubmed:10531384	IntAct
AT1G71920	AT5G63890	domain fusion	Arabidopsis thaliana	Arabidopsis thaliana	-	STRING
AT1G71920	AT5G63890	interologs mapping	Arabidopsis thaliana	Arabidopsis thaliana	-	STRING
AT1G71920	AT5G63890	phylogenetic profile	Arabidopsis thaliana	Arabidopsis thaliana	-	STRING
AT1G75330	AT5G63890	interologs mapping	Arabidopsis thaliana	Arabidopsis thaliana	-	STRING
AT2G01350	AT5G63890	interologs mapping	Arabidopsis thaliana	Arabidopsis thaliana	-	STRING
AT2G02480	AT5G65930	predictive text mining	Arabidopsis thaliana	Arabidopsis thaliana	pubmed:10760237|pubmed:12079678	STRING
AT2G05140	AT5G63890	interologs mapping	Arabidopsis thaliana	Arabidopsis thaliana	-	STRING
AT2G06050	AT5G63890	interologs mapping	Arabidopsis thaliana	Arabidopsis thaliana	pubmed:18508856	Interoporc
AT2G09840	AT5G63890	coexpression	Arabidopsis thaliana	Arabidopsis thaliana	-	STRING
AT2G17630	AT5G63890	interologs mapping	Arabidopsis thaliana	Arabidopsis thaliana	-	STRING
AT2G20340	AT5G63890	inferred by curator	Arabidopsis thaliana	Arabidopsis thaliana	-	STRING
AT2G27030	AT5G65930	biochemical	Arabidopsis thaliana	Arabidopsis thaliana	pubmed:10531384	IntAct
AT2G27030	AT5G65930	electrophoretic mobility shift assay	Arabidopsis thaliana	Arabidopsis thaliana	pubmed:14688294	IntAct
AT2G27030	AT5G65930	filter binding	Arabidopsis thaliana	Arabidopsis thaliana	pubmed:10531384	IntAct
AT2G29550	AT5G63890	interologs mapping	Arabidopsis thaliana	Arabidopsis thaliana	pubmed:18508856	Interoporc
AT2G33740	AT5G63890	interologs mapping	Arabidopsis thaliana	Arabidopsis thaliana	-	STRING
AT2G35040	AT5G63890	interologs mapping	Arabidopsis thaliana	Arabidopsis thaliana	-	STRING
AT2G37330	AT5G63890	interologs mapping	Arabidopsis thaliana	Arabidopsis thaliana	-	STRING
AT2G41110	AT5G65930	biochemical	Arabidopsis thaliana	Arabidopsis thaliana	pubmed:10531384	IntAct
AT2G41110	AT5G65930	electrophoretic mobility shift assay	Arabidopsis thaliana	Arabidopsis thaliana	pubmed:14688294	IntAct
AT2G41110	AT5G65930	filter binding	Arabidopsis thaliana	Arabidopsis thaliana	pubmed:10531384	IntAct
AT2G41460	AT5G63890	interologs mapping	Arabidopsis thaliana	Arabidopsis thaliana	-	STRING
AT2G46600	AT5G65930	electrophoretic mobility shift assay	Arabidopsis thaliana	Arabidopsis thaliana	pubmed:14688294	IntAct
AT2G46600	AT5G65930	experimental interaction detection	Arabidopsis thaliana	Arabidopsis thaliana	pubmed:14688294	STRING
AT2G46600	AT5G65930	predictive text mining	Arabidopsis thaliana	Arabidopsis thaliana	pubmed:14688294|pubmed:19416847	STRING
AT2G46600	AT5G65930	pull down	Arabidopsis thaliana	Arabidopsis thaliana	pubmed:14688294	iRefIndex
AT2G46600	AT5G65930	two hybrid	Arabidopsis thaliana	Arabidopsis thaliana	pubmed:14688294	IntAct
AT3G02060	AT5G63890	coexpression	Arabidopsis thaliana	Arabidopsis thaliana	-	STRING
AT3G02060	AT5G63890	interologs mapping	Arabidopsis thaliana	Arabidopsis thaliana	-	STRING
AT3G03960	AT4G30270	coexpression	Arabidopsis thaliana	Arabidopsis thaliana	-	STRING
AT3G04770	AT5G63890	interologs mapping	Arabidopsis thaliana	Arabidopsis thaliana	pubmed:18508856	Interoporc
AT3G11590	AT3G56680	two hybrid array	Arabidopsis thaliana	Arabidopsis thaliana	pubmed:21798944	IntAct
AT3G11630	AT5G63890	interologs mapping	Arabidopsis thaliana	Arabidopsis thaliana	pubmed:18508856	Interoporc
AT3G13882	AT5G63890	coexpression	Arabidopsis thaliana	Arabidopsis thaliana	-	STRING
AT3G15660	AT5G63890	interologs mapping	Arabidopsis thaliana	Arabidopsis thaliana	-	STRING
AT3G17390	AT5G63890	interologs mapping	Arabidopsis thaliana	Arabidopsis thaliana	pubmed:18508856	Interoporc
AT3G18730	AT4G30270	predictive text mining	Arabidopsis thaliana	Arabidopsis thaliana	pubmed:08115544	STRING
AT3G20870	AT5G63890	interologs mapping	Arabidopsis thaliana	Arabidopsis thaliana	-	STRING
AT3G21110	AT5G63890	interologs mapping	Arabidopsis thaliana	Arabidopsis thaliana	-	STRING
AT3G22425	AT5G63890	domain fusion	Arabidopsis thaliana	Arabidopsis thaliana	-	STRING
AT3G22425	AT5G63890	interologs mapping	Arabidopsis thaliana	Arabidopsis thaliana	-	STRING
AT3G22425	AT5G63890	phylogenetic profile	Arabidopsis thaliana	Arabidopsis thaliana	-	STRING
AT3G23940	AT5G63890	coexpression	Arabidopsis thaliana	Arabidopsis thaliana	-	STRING
AT3G23940	AT5G63890	interologs mapping	Arabidopsis thaliana	Arabidopsis thaliana	-	STRING
AT3G25660	AT5G63890	coexpression	Arabidopsis thaliana	Arabidopsis thaliana	-	STRING
AT3G25660	AT5G63890	interologs mapping	Arabidopsis thaliana	Arabidopsis thaliana	-	STRING
AT3G26570	AT5G63890	interologs mapping	Arabidopsis thaliana	Arabidopsis thaliana	-	STRING
AT3G50500	AT4G30270	coexpression	Arabidopsis thaliana	Arabidopsis thaliana	-	STRING
AT3G51840	AT4G30270	coexpression	Arabidopsis thaliana	Arabidopsis thaliana	-	STRING
AT3G52890	AT5G65930	experimental interaction detection	Arabidopsis thaliana	Arabidopsis thaliana	pubmed:10788494	STRING
AT3G52890	AT5G65930	predictive text mining	Arabidopsis thaliana	Arabidopsis thaliana	pubmed:10788494	STRING
AT3G52890	AT5G65930	two hybrid	Arabidopsis thaliana	Arabidopsis thaliana	pubmed:10788494	IntAct
AT3G54920	AT5G17420	predictive text mining	Arabidopsis thaliana	Arabidopsis thaliana	pubmed:17351116	STRING
AT3G55010	AT5G63890	coexpression	Arabidopsis thaliana	Arabidopsis thaliana	-	STRING
AT3G55010	AT5G63890	interologs mapping	Arabidopsis thaliana	Arabidopsis thaliana	-	STRING
AT3G55590	AT5G63890	interologs mapping	Arabidopsis thaliana	Arabidopsis thaliana	pubmed:18508856	Interoporc
AT3G56240	AT4G30270	coexpression	Arabidopsis thaliana	Arabidopsis thaliana	-	STRING
AT3G56680	AT1G01440	two hybrid array	Arabidopsis thaliana	Arabidopsis thaliana	pubmed:21798944	IntAct
AT3G56680	AT1G01510	two hybrid array	Arabidopsis thaliana	Arabidopsis thaliana	pubmed:21798944	IntAct
AT3G56800	AT5G65930	biochemical	Arabidopsis thaliana	Arabidopsis thaliana	pubmed:10531384	IntAct
AT3G56800	AT5G65930	electrophoretic mobility shift assay	Arabidopsis thaliana	Arabidopsis thaliana	pubmed:14688294	IntAct
AT3G56800	AT5G65930	filter binding	Arabidopsis thaliana	Arabidopsis thaliana	pubmed:10531384	IntAct
AT3G57000	AT4G12790	interologs mapping	Arabidopsis thaliana	Arabidopsis thaliana	-	STRING
AT3G57000	AT4G12790	phylogenetic profile	Arabidopsis thaliana	Arabidopsis thaliana	-	STRING
AT4G11170	AT5G63890	interologs mapping	Arabidopsis thaliana	Arabidopsis thaliana	-	STRING
AT4G11175	AT5G63890	interologs mapping	Arabidopsis thaliana	Arabidopsis thaliana	-	STRING
AT4G12790	AT4G21800	interologs mapping	Arabidopsis thaliana	Arabidopsis thaliana	-	STRING
AT4G12790	AT4G21800	phylogenetic profile	Arabidopsis thaliana	Arabidopsis thaliana	-	STRING
AT4G12790	O49703	interologs mapping	Arabidopsis thaliana	Arabidopsis thaliana	pubmed:18508856	Interoporc
AT4G14910	AT5G63890	domain fusion	Arabidopsis thaliana	Arabidopsis thaliana	-	STRING
AT4G14910	AT5G63890	interologs mapping	Arabidopsis thaliana	Arabidopsis thaliana	-	STRING
AT4G14910	AT5G63890	phylogenetic profile	Arabidopsis thaliana	Arabidopsis thaliana	-	STRING
AT4G18780	AT5G17420	bimolecular fluorescence complementation	Arabidopsis thaliana	Arabidopsis thaliana	pubmed:19258017	MINT
AT4G18780	AT5G17420	bimolecular fluorescence complementation	Arabidopsis thaliana	Arabidopsis thaliana	pubmed:19258017	iRefIndex
AT4G18780	AT5G17420	coexpression	Arabidopsis thaliana	Arabidopsis thaliana	-	STRING
AT4G18780	AT5G17420	experimental interaction detection	Arabidopsis thaliana	Arabidopsis thaliana	pubmed:12538856	STRING
AT4G18780	AT5G17420	membrane bound complementation assay	Arabidopsis thaliana	Arabidopsis thaliana	pubmed:19258017	MINT
AT4G18780	AT5G17420	membrane bound complementation assay	Arabidopsis thaliana	Arabidopsis thaliana	pubmed:19258017	iRefIndex
AT4G18780	AT5G17420	predictive text mining	Arabidopsis thaliana	Arabidopsis thaliana	pubmed:11148295|pubmed:12383501|pubmed:12721472	STRING
AT4G24280	AT5G63890	coexpression	Arabidopsis thaliana	Arabidopsis thaliana	-	STRING
AT4G24830	AT5G63890	interologs mapping	Arabidopsis thaliana	Arabidopsis thaliana	-	STRING
AT4G26870	AT5G63890	interologs mapping	Arabidopsis thaliana	Arabidopsis thaliana	-	STRING
AT4G26900	AT5G63890	interologs mapping	Arabidopsis thaliana	Arabidopsis thaliana	-	STRING
AT4G26900	AT5G63890	phylogenetic profile	Arabidopsis thaliana	Arabidopsis thaliana	-	STRING
AT4G27435	AT5G17420	coexpression	Arabidopsis thaliana	Arabidopsis thaliana	-	STRING
AT4G31180	AT5G63890	interologs mapping	Arabidopsis thaliana	Arabidopsis thaliana	-	STRING
AT4G35630	AT5G63890	interologs mapping	Arabidopsis thaliana	Arabidopsis thaliana	-	STRING
AT4G39120	AT5G63890	interologs mapping	Arabidopsis thaliana	Arabidopsis thaliana	-	STRING
AT5G03170	AT5G17420	coexpression	Arabidopsis thaliana	Arabidopsis thaliana	-	STRING
AT5G03370	AT5G63890	interologs mapping	Arabidopsis thaliana	Arabidopsis thaliana	-	STRING
AT5G03406	AT5G63890	interologs mapping	Arabidopsis thaliana	Arabidopsis thaliana	-	STRING
AT5G03555	AT5G63890	interologs mapping	Arabidopsis thaliana	Arabidopsis thaliana	-	STRING
AT5G03940	AT5G63890	coexpression	Arabidopsis thaliana	Arabidopsis thaliana	-	STRING
AT5G03940	AT5G63890	interologs mapping	Arabidopsis thaliana	Arabidopsis thaliana	-	STRING
AT5G09830	AT5G63890	interologs mapping	Arabidopsis thaliana	Arabidopsis thaliana	-	STRING
AT5G10330	AT5G63890	domain fusion	Arabidopsis thaliana	Arabidopsis thaliana	-	STRING
AT5G10330	AT5G63890	interologs mapping	Arabidopsis thaliana	Arabidopsis thaliana	-	STRING
AT5G10330	AT5G63890	phylogenetic profile	Arabidopsis thaliana	Arabidopsis thaliana	-	STRING
AT5G10920	AT5G63890	interologs mapping	Arabidopsis thaliana	Arabidopsis thaliana	-	STRING
AT5G14760	AT5G63890	interologs mapping	Arabidopsis thaliana	Arabidopsis thaliana	-	STRING
AT5G17420	AT1G01510	two hybrid array	Arabidopsis thaliana	Arabidopsis thaliana	pubmed:21798944	IntAct
AT5G17420	AT4G18780	affinity chromatography technology	Arabidopsis thaliana	Arabidopsis thaliana	pubmed:12538856	BioGrid
AT5G17420	AT4G18780	affinity chromatography technology	Arabidopsis thaliana	Arabidopsis thaliana	pubmed:12538856	iRefIndex
AT5G17420	AT4G18780	affinity chromatography technology	Arabidopsis thaliana	Arabidopsis thaliana	pubmed:19056734	BioGrid
AT5G17420	AT4G18780	affinity chromatography technology	Arabidopsis thaliana	Arabidopsis thaliana	pubmed:19056734	iRefIndex
AT5G17420	AT4G18780	membrane bound complementation assay	Arabidopsis thaliana	Arabidopsis thaliana	pubmed:19258017	MINT
AT5G17420	AT4G18780	membrane bound complementation assay	Arabidopsis thaliana	Arabidopsis thaliana	pubmed:19258017	iRefIndex
AT5G17420	AT5G17420	affinity chromatography technology	Arabidopsis thaliana	Arabidopsis thaliana	pubmed:19056734	BioGrid
AT5G17420	AT5G17420	affinity chromatography technology	Arabidopsis thaliana	Arabidopsis thaliana	pubmed:19056734	iRefIndex
AT5G17420	AT5G44030	affinity chromatography technology	Arabidopsis thaliana	Arabidopsis thaliana	pubmed:12538856	BioGrid
AT5G17420	AT5G44030	affinity chromatography technology	Arabidopsis thaliana	Arabidopsis thaliana	pubmed:12538856	iRefIndex
AT5G17420	AT5G44030	affinity chromatography technology	Arabidopsis thaliana	Arabidopsis thaliana	pubmed:19056734	BioGrid
AT5G17420	AT5G44030	affinity chromatography technology	Arabidopsis thaliana	Arabidopsis thaliana	pubmed:19056734	iRefIndex
AT5G17420	AT5G44030	bimolecular fluorescence complementation	Arabidopsis thaliana	Arabidopsis thaliana	pubmed:19258017	MINT
AT5G17420	AT5G44030	bimolecular fluorescence complementation	Arabidopsis thaliana	Arabidopsis thaliana	pubmed:19258017	iRefIndex
AT5G17420	AT5G44030	coexpression	Arabidopsis thaliana	Arabidopsis thaliana	-	STRING
AT5G17420	AT5G44030	experimental interaction detection	Arabidopsis thaliana	Arabidopsis thaliana	pubmed:12538856	STRING
AT5G17420	AT5G44030	membrane bound complementation assay	Arabidopsis thaliana	Arabidopsis thaliana	pubmed:19258017	MINT
AT5G17420	AT5G44030	membrane bound complementation assay	Arabidopsis thaliana	Arabidopsis thaliana	pubmed:19258017	iRefIndex
AT5G17420	AT5G44030	predictive text mining	Arabidopsis thaliana	Arabidopsis thaliana	pubmed:17351116|pubmed:19056734	STRING
AT5G17420	AT5G58600	predictive text mining	Arabidopsis thaliana	Arabidopsis thaliana	pubmed:17351116	STRING
AT5G20980	AT5G63890	interologs mapping	Arabidopsis thaliana	Arabidopsis thaliana	pubmed:18508856	Interoporc
AT5G21274	AT5G65930	biochemical	Arabidopsis thaliana	Arabidopsis thaliana	pubmed:10531384	IntAct
AT5G21274	AT5G65930	biochemical	Arabidopsis thaliana	Arabidopsis thaliana	pubmed:10531384	iRefIndex
AT5G21274	AT5G65930	filter binding	Arabidopsis thaliana	Arabidopsis thaliana	pubmed:10531384	IntAct
AT5G21482	AT5G65930	experimental interaction detection	Arabidopsis thaliana	Arabidopsis thaliana	pubmed:10531384	STRING
AT5G23250	AT5G63890	coexpression	Arabidopsis thaliana	Arabidopsis thaliana	-	STRING
AT5G23250	AT5G63890	interologs mapping	Arabidopsis thaliana	Arabidopsis thaliana	-	STRING
AT5G23300	AT5G63890	interologs mapping	Arabidopsis thaliana	Arabidopsis thaliana	-	STRING
AT5G26667	AT5G63890	interologs mapping	Arabidopsis thaliana	Arabidopsis thaliana	pubmed:18508856	Interoporc
AT5G27470	AT5G63890	coexpression	Arabidopsis thaliana	Arabidopsis thaliana	-	STRING
AT5G27470	AT5G63890	interologs mapping	Arabidopsis thaliana	Arabidopsis thaliana	-	STRING
AT5G37780	AT5G65930	biochemical	Arabidopsis thaliana	Arabidopsis thaliana	pubmed:10531384	IntAct
AT5G40850	AT5G63890	interologs mapping	Arabidopsis thaliana	Arabidopsis thaliana	-	STRING
AT5G42970	AT5G15170	interologs mapping	Arabidopsis thaliana	Arabidopsis thaliana	pubmed:18508856	Interoporc
AT5G44030	AT5G17420	bimolecular fluorescence complementation	Arabidopsis thaliana	Arabidopsis thaliana	pubmed:19258017	MINT
AT5G44030	AT5G17420	bimolecular fluorescence complementation	Arabidopsis thaliana	Arabidopsis thaliana	pubmed:19258017	iRefIndex
AT5G44030	AT5G17420	membrane bound complementation assay	Arabidopsis thaliana	Arabidopsis thaliana	pubmed:19258017	MINT
AT5G44030	AT5G17420	membrane bound complementation assay	Arabidopsis thaliana	Arabidopsis thaliana	pubmed:19258017	iRefIndex
AT5G48840	AT5G63890	interologs mapping	Arabidopsis thaliana	Arabidopsis thaliana	-	STRING
AT5G60390	AT5G63890	interologs mapping	Arabidopsis thaliana	Arabidopsis thaliana	pubmed:18508856	Interoporc
AT5G63310	AT5G63890	predictive text mining	Arabidopsis thaliana	Arabidopsis thaliana	pubmed:10358052	STRING
AT5G63890	AT1G71920	interologs mapping	Arabidopsis thaliana	Arabidopsis thaliana	pubmed:18508856	Interoporc
AT5G63890	AT1G76030	interologs mapping	Arabidopsis thaliana	Arabidopsis thaliana	pubmed:18508856	Interoporc
AT5G63890	AT2G36230	interologs mapping	Arabidopsis thaliana	Arabidopsis thaliana	pubmed:18508856	Interoporc
AT5G63890	AT4G00660	interologs mapping	Arabidopsis thaliana	Arabidopsis thaliana	pubmed:18508856	Interoporc
AT5G63890	AT5G10330	interologs mapping	Arabidopsis thaliana	Arabidopsis thaliana	pubmed:18508856	Interoporc
AT5G63890	AT5G19530	interologs mapping	Arabidopsis thaliana	Arabidopsis thaliana	pubmed:18508856	Interoporc
AT5G63890	AT5G56350	interologs mapping	Arabidopsis thaliana	Arabidopsis thaliana	pubmed:18508856	Interoporc
AT5G63890	AT5G64150	interologs mapping	Arabidopsis thaliana	Arabidopsis thaliana	-	STRING
AT5G63890	Q3ZVE3	interologs mapping	Arabidopsis thaliana	Arabidopsis thaliana	-	STRING
AT5G63890	Q8LC97	interologs mapping	Arabidopsis thaliana	Arabidopsis thaliana	pubmed:18508856	Interoporc
AT5G65930	AT1G66410	biochemical	Arabidopsis thaliana	Arabidopsis thaliana	pubmed:10531384	APID
AT5G65930	AT1G66410	biochemical	Arabidopsis thaliana	Arabidopsis thaliana	pubmed:10531384	iRefIndex
AT5G65930	AT1G66410	filter binding	Arabidopsis thaliana	Arabidopsis thaliana	pubmed:10531384	IntAct
AT5G65930	AT1G66410	filter binding	Arabidopsis thaliana	Arabidopsis thaliana	pubmed:10531384	iRefIndex
AT5G65930	AT2G27030	biochemical	Arabidopsis thaliana	Arabidopsis thaliana	pubmed:10531384	APID
AT5G65930	AT2G27030	biochemical	Arabidopsis thaliana	Arabidopsis thaliana	pubmed:10531384	iRefIndex
AT5G65930	AT2G27030	electrophoretic mobility shift assay	Arabidopsis thaliana	Arabidopsis thaliana	pubmed:14688294	IntAct
AT5G65930	AT2G27030	electrophoretic mobility shift assay	Arabidopsis thaliana	Arabidopsis thaliana	pubmed:14688294	iRefIndex
AT5G65930	AT2G27030	filter binding	Arabidopsis thaliana	Arabidopsis thaliana	pubmed:10531384	iRefIndex
AT5G65930	AT2G41110	biochemical	Arabidopsis thaliana	Arabidopsis thaliana	pubmed:10531384	APID
AT5G65930	AT2G41110	biochemical	Arabidopsis thaliana	Arabidopsis thaliana	pubmed:10531384	iRefIndex
AT5G65930	AT2G41110	electrophoretic mobility shift assay	Arabidopsis thaliana	Arabidopsis thaliana	pubmed:14688294	IntAct
AT5G65930	AT2G41110	electrophoretic mobility shift assay	Arabidopsis thaliana	Arabidopsis thaliana	pubmed:14688294	iRefIndex
AT5G65930	AT2G41110	filter binding	Arabidopsis thaliana	Arabidopsis thaliana	pubmed:10531384	iRefIndex
AT5G65930	AT2G46600	anti tag coimmunoprecipitation	Arabidopsis thaliana	Arabidopsis thaliana	pubmed:14688294	IntAct
AT5G65930	AT2G46600	anti tag coimmunoprecipitation	Arabidopsis thaliana	Arabidopsis thaliana	pubmed:14688294	iRefIndex
AT5G65930	AT2G46600	electrophoretic mobility shift assay	Arabidopsis thaliana	Arabidopsis thaliana	pubmed:14688294	iRefIndex
AT5G65930	AT2G46600	pull down	Arabidopsis thaliana	Arabidopsis thaliana	pubmed:14688294	IntAct
AT5G65930	AT2G46600	two hybrid	Arabidopsis thaliana	Arabidopsis thaliana	pubmed:14688294	IntAct
AT5G65930	AT2G46600	two hybrid	Arabidopsis thaliana	Arabidopsis thaliana	pubmed:14688294	iRefIndex
AT5G65930	AT3G52890	affinity chromatography technology	Arabidopsis thaliana	Arabidopsis thaliana	pubmed:14688294	BioGrid
AT5G65930	AT3G52890	affinity chromatography technology	Arabidopsis thaliana	Arabidopsis thaliana	pubmed:14688294	iRefIndex
AT5G65930	AT3G52890	anti bait coimmunoprecipitation	Arabidopsis thaliana	Arabidopsis thaliana	pubmed:10788494	IntAct
AT5G65930	AT3G52890	anti bait coimmunoprecipitation	Arabidopsis thaliana	Arabidopsis thaliana	pubmed:10788494	iRefIndex
AT5G65930	AT3G52890	biochemical	Arabidopsis thaliana	Arabidopsis thaliana	pubmed:10788494	BioGrid
AT5G65930	AT3G52890	pull down	Arabidopsis thaliana	Arabidopsis thaliana	pubmed:10788494	iRefIndex
AT5G65930	AT3G52890	reconstituted complex	Arabidopsis thaliana	Arabidopsis thaliana	pubmed:10788494	APID
AT5G65930	AT3G52890	two hybrid	Arabidopsis thaliana	Arabidopsis thaliana	pubmed:10788494	APID
AT5G65930	AT3G52890	two hybrid	Arabidopsis thaliana	Arabidopsis thaliana	pubmed:10788494	BioGrid
AT5G65930	AT3G52890	two hybrid	Arabidopsis thaliana	Arabidopsis thaliana	pubmed:10788494	IntAct
AT5G65930	AT3G52890	two hybrid	Arabidopsis thaliana	Arabidopsis thaliana	pubmed:10788494	iRefIndex
AT5G65930	AT3G52890	two hybrid	Arabidopsis thaliana	Arabidopsis thaliana	pubmed:14688294	BioGrid
AT5G65930	AT3G52890	two hybrid	Arabidopsis thaliana	Arabidopsis thaliana	pubmed:14688294	iRefIndex
AT5G65930	AT3G56800	biochemical	Arabidopsis thaliana	Arabidopsis thaliana	pubmed:10531384	APID
AT5G65930	AT3G56800	biochemical	Arabidopsis thaliana	Arabidopsis thaliana	pubmed:10531384	iRefIndex
AT5G65930	AT3G56800	electrophoretic mobility shift assay	Arabidopsis thaliana	Arabidopsis thaliana	pubmed:14688294	IntAct
AT5G65930	AT3G56800	electrophoretic mobility shift assay	Arabidopsis thaliana	Arabidopsis thaliana	pubmed:14688294	iRefIndex
AT5G65930	AT3G56800	filter binding	Arabidopsis thaliana	Arabidopsis thaliana	pubmed:10531384	iRefIndex
AT5G65930	AT5G21274	biochemical	Arabidopsis thaliana	Arabidopsis thaliana	pubmed:10531384	APID
AT5G65930	AT5G21274	filter binding	Arabidopsis thaliana	Arabidopsis thaliana	pubmed:10531384	iRefIndex
AT5G65930	AT5G37780	biochemical	Arabidopsis thaliana	Arabidopsis thaliana	pubmed:10531384	APID
AT5G65930	AT5G37780	biochemical	Arabidopsis thaliana	Arabidopsis thaliana	pubmed:10531384	iRefIndex
AT5G65930	AT5G37780	filter binding	Arabidopsis thaliana	Arabidopsis thaliana	pubmed:10531384	IntAct
AT5G65930	AT5G37780	filter binding	Arabidopsis thaliana	Arabidopsis thaliana	pubmed:10531384	iRefIndex
AT5G65930	AT5G65930	electrophoretic mobility shift assay	Arabidopsis thaliana	Arabidopsis thaliana	pubmed:14688294	IntAct
Q0WVI3	AT5G63890	interologs mapping	Arabidopsis thaliana	Arabidopsis thaliana	pubmed:18508856	Interoporc
Q27GM5	AT5G63890	domain fusion	Arabidopsis thaliana	Arabidopsis thaliana	-	STRING
Q27GM5	AT5G63890	interologs mapping	Arabidopsis thaliana	Arabidopsis thaliana	-	STRING
Q27GM5	AT5G63890	phylogenetic profile	Arabidopsis thaliana	Arabidopsis thaliana	-	STRING
Q3ECT9	AT5G63890	interologs mapping	Arabidopsis thaliana	Arabidopsis thaliana	-	STRING
Q41907	AT5G63890	interologs mapping	Arabidopsis thaliana	Arabidopsis thaliana	-	STRING
Q547D7	AT5G63890	interologs mapping	Arabidopsis thaliana	Arabidopsis thaliana	-	STRING
Q570A2	AT5G63890	interologs mapping	Arabidopsis thaliana	Arabidopsis thaliana	-	STRING
Q570A2	AT5G63890	phylogenetic profile	Arabidopsis thaliana	Arabidopsis thaliana	-	STRING
Q5TKS8	AT5G63890	interologs mapping	Arabidopsis thaliana	Arabidopsis thaliana	-	STRING
Q5TKS8	AT5G63890	phylogenetic profile	Arabidopsis thaliana	Arabidopsis thaliana	-	STRING
Q84W45	AT5G63890	interologs mapping	Arabidopsis thaliana	Arabidopsis thaliana	pubmed:18508856	Interoporc
Q8GY95	AT1G01510	two hybrid array	Arabidopsis thaliana	Arabidopsis thaliana	pubmed:21798944	IntAct
Q8LAV0	AT5G63890	interologs mapping	Arabidopsis thaliana	Arabidopsis thaliana	-	STRING
Q8LBT0	AT5G63890	interologs mapping	Arabidopsis thaliana	Arabidopsis thaliana	-	STRING
Q8LG81	AT4G12790	interologs mapping	Arabidopsis thaliana	Arabidopsis thaliana	pubmed:18508856	Interoporc
Q9LI87	AT5G63890	inferred by curator	Arabidopsis thaliana	Arabidopsis thaliana	-	STRING
Q9S739	AT5G65930	experimental interaction detection	Arabidopsis thaliana	Arabidopsis thaliana	pubmed:10531384	STRING
Q9SLW4	AT5G63890	interologs mapping	Arabidopsis thaliana	Arabidopsis thaliana	-	STRING
Q9SLW4	AT5G63890	phylogenetic profile	Arabidopsis thaliana	Arabidopsis thaliana	-	STRING
bind:172	AT5G17420	x-ray crystallography	-	Arabidopsis thaliana	-	BIND
chebi:29105	AT5G17420	x-ray crystallography	-	Arabidopsis thaliana	-	BIND
complex:TBigl7Y6Lyrb4pUWXKh6oHnBgiI	AT5G65930	electrophoretic mobility shift assay	-	Arabidopsis thaliana	pubmed:14688294	iRefIndex
ecocyc:ZN+2	AT5G17420	x-ray crystallography	-	Arabidopsis thaliana	-	BIND
kegg:C00038	AT5G17420	x-ray crystallography	-	Arabidopsis thaliana	-	BIND
merck index:10255 (12)	AT5G17420	x-ray crystallography	-	Arabidopsis thaliana	-	BIND
pubchem:32051	AT5G17420	x-ray crystallography	-	Arabidopsis thaliana	-	BIND
